# Supplementary material for: Stirred culture of cartilaginous microtissues promotes chondrogenic hypertrophy through exposure to intermittent shear stress
Source: Bioeng Transl Med. 2022 Dec 29;8(3):e10468. doi: 10.1002/btm2.10468 (PMC10189438; doi:10.1002/btm2.10468)
Supplement: Supplementary file 1 — DATA S1. Supporting Information [file BTM2-8-e10468-s001.zip]

Archive with 5 entries (5 files):
- BTM2_10468_Supplementary Figure 2_Cell density.png
- BTM2_10468_Supplementary Figure 3_Representative Chromatograms_Revision.png
- BTM2_10468_Supplementary Figure_Microtissue Morphology_S2.png
- BTM2_10468_Supplementary_Information_CFD-DEM_coupling_model (1).pdf
- Supplementary Information_CFD-DEM coupling model.zip
